# Supplementary material for: The role of pragmatic mechanisms in referential communication and categorization: An emergent communication model
Source: PLoS Comput Biol. 2026 May 26;22(5):e1014326. doi: 10.1371/journal.pcbi.1014326 (PMC13252840; doi:10.1371/journal.pcbi.1014326)
Supplement: S1 Table — shows the mean number of epochs that were needed to train the agents for each dataset and condition. (TEX) [file pcbi.1014326.s004.tex]

\documentclass[10pt,letterpaper]{article}
\usepackage[top=0.85in,left=2.75in,footskip=0.75in]{geometry}

% amsmath and amssymb packages, useful for mathematical formulas and symbols
\usepackage{amsmath,amssymb}

% Use adjustwidth environment to exceed column width (see example table in text)
\usepackage{changepage}

% textcomp package and marvosym package for additional characters
\usepackage{textcomp,marvosym}

% cite package, to clean up citations in the main text. Do not remove.
\usepackage{cite}

% Use nameref to cite supporting information files (see Supporting Information section for more info)
\usepackage{nameref,hyperref}

% line numbers
\usepackage[right]{lineno}

% ligatures disabled
\usepackage[nopatch=eqnum]{microtype}
\DisableLigatures[f]{encoding = *, family = * }

% color can be used to apply background shading to table cells only
\usepackage[table]{xcolor}

% array package and thick rules for tables
\usepackage{array}

% KK: Added for highlighting
\usepackage{soul}
% KK: Added for subfigures
\usepackage{subcaption}
% KK: Added for multirow tables
\usepackage{multirow}
% KK: to remove white spaces around item lists
\usepackage{enumitem}
\setlist{
    topsep=0pt,
    partopsep=0pt,
    itemsep=0pt,
    itemindent=0pt,
    leftmargin=10pt,
    parsep=0pt
}
% KK: added for linguistic examples formatting of hypotheses
\usepackage{linguex}

% create "+" rule type for thick vertical lines
\newcolumntype{+}{!{\vrule width 2pt}}

% create \thickcline for thick horizontal lines of variable length
\newlength\savedwidth
\newcommand\thickcline[1]{%
  \noalign{\global\savedwidth\arrayrulewidth\global\arrayrulewidth 2pt}%
  \cline{#1}%
  \noalign{\vskip\arrayrulewidth}%
  \noalign{\global\arrayrulewidth\savedwidth}%
}

% \thickhline command for thick horizontal lines that span the table
\newcommand\thickhline{\noalign{\global\savedwidth\arrayrulewidth\global\arrayrulewidth 2pt}%
\hline
\noalign{\global\arrayrulewidth\savedwidth}}


% Remove comment for double spacing
%\usepackage{setspace} 
%\doublespacing

% Text layout
\raggedright
\setlength{\parindent}{0.5cm}
\textwidth 5.25in 
\textheight 8.75in

% Bold the 'Figure #' in the caption and separate it from the title/caption with a period
% Captions will be left justified
\usepackage[aboveskip=1pt,labelfont=bf,labelsep=period,justification=raggedright,singlelinecheck=off]{caption}
\renewcommand{\figurename}{Fig}

% Use the PLoS provided BiBTeX style
\bibliographystyle{plos2015}

% Remove brackets from numbering in List of References
\makeatletter
\renewcommand{\@biblabel}[1]{\quad#1.}
\makeatother


% Header and Footer with logo
\usepackage{lastpage,fancyhdr,graphicx}
\usepackage{epstopdf}
%\pagestyle{myheadings}
\pagestyle{fancy}
\fancyhf{}
%\setlength{\headheight}{27.023pt}
%\lhead{\includegraphics[width=2.0in]{PLOS-submission.eps}}
\rfoot{\thepage/\pageref{LastPage}}
\renewcommand{\headrulewidth}{0pt}
\renewcommand{\footrule}{\hrule height 2pt \vspace{2mm}}
\fancyheadoffset[L]{2.25in}
\fancyfootoffset[L]{2.25in}
\lfoot{\today}

%% Include all macros below

\newcommand{\lorem}{{\bf LOREM}}
\newcommand{\ipsum}{{\bf IPSUM}}

%% END MACROS SECTION


\begin{document}

\section*{Supporting information}

% Include only the SI item label in the paragraph heading. Use the \nameref{label} command to cite SI items in the text.
\paragraph*{S1 Table.}
\label{S1_Table}
{\bf Learning speed/ease of learning.}

Table~\ref{tab:epochs} shows the mean number of epochs that were needed to train the agents for each dataset and condition.

\begin{table}[!ht]
%\begin{adjustwidth}{-2.25in}{0in} % Comment out/remove adjustwidth environment if table fits in text column.
\centering
\caption{
{\bf Mean number of training epochs.}}
\begin{tabular}{|c+c|c|c+c|c|c|}
\hline
{} & context-unaware &  context-aware \\ \thickhline
(3,4)  &    61.20 ± 5.49 &   42.60 ± 5.00 \\ \hline
(3,8)  &    64.80 ± 6.18 &  55.60 ± 10.59 \\\hline
(3,16) &    64.20 ± 9.93 &  73.00 ± 48.73 \\\hline
(4,4)  &   55.20 ± 11.34 &   45.80 ± 8.70 \\\hline
(4,8)  &   44.00 ± 13.21 &  62.40 ± 37.64 \\\hline
(5,4)  &    30.40 ± 6.83 &   37.80 ± 9.93 \\\hline
\end{tabular}
\begin{flushleft} Mean number of training epochs with standard deviations for each dataset and both conditions.
\end{flushleft}
\label{tab:epochs}
%\end{adjustwidth}
\end{table}

\end{document}
